# Supplementary material for: Dimer Rhenium Tetrafluoride with a Triple Bond Re-Re: Structure, Bond Strength
Source: Molecules. 2023 Apr 23;28(9):3665. doi: 10.3390/molecules28093665 (PMC10179812; doi:10.3390/molecules28093665)
Supplement: Supplementary file 1 [file molecules-28-03665-s001.zip]

Archive with 1 entries (1 files):
- molecules-2341568-supplementary.pdf
